# Supplementary material for: The Prediction of Cu(II) Adsorption Capacity of Modified Pomelo Peels Using the PSO-ANN Model
Source: Molecules. 2023 Oct 6;28(19):6957. doi: 10.3390/molecules28196957 (PMC10574590; doi:10.3390/molecules28196957)
Supplement: Supplementary file 1 [file molecules-28-06957-s001.zip]

Archive with 1 entries (1 files):
- molecules-2636982-supplementary.pdf
